# Supplementary material for: Correction: Exploring the role of epidermal growth factor receptor variant III in meningeal tumors
Source: PLoS One. 2025 Apr 17;20(4):e0323060. doi: 10.1371/journal.pone.0323060 (PMC12005530; doi:10.1371/journal.pone.0323060)
Supplement: S2 File — (ZIP) [file pone.0323060.s002.zip]

Archive with 4 entries (4 files):
- Specimen_001_CONTROL GRADE 1 (MG).fcs
- Specimen_001_CONTROL GRADE II (MG).fcs
- Specimen_001_STAINED GRADE I (MG) ANTI EGFR vIII.fcs
- Specimen_001_STAINED GRADE II (MG) ANTI EGFR vIII.fcs
