# Supplementary material for: Correction: Exploring the role of epidermal growth factor receptor variant III in meningeal tumors
Source: PLoS One. 2025 Apr 17;20(4):e0323060. doi: 10.1371/journal.pone.0323060 (PMC12005530; doi:10.1371/journal.pone.0323060)
Supplement: S3 File — (XLSX) [file pone.0323060.s003.xlsx]

## Sheet: Sheet1
				FACS EGFR VIII POSITIVE CELLS
							MG Grade I		MG Grade II
S.No	Age	Gender	I	Percentage of MFI (Mean fluoresence intensity)
1	55	F	I	34.1783		1	34.1783		11.3
2	52	F	I	28.3726		2	28.3726		14.0038
3	45	M	I	35.5587		3	35.5587		6.63943
4	32	F	I	43.5622		4	43.5622		17.6675
5	22	F	I	27.4958		5	27.4958		7.16961
6	46	M	I	27.496		6	27.496		4.34055
7	48	F	I	44.0759		7	44.0759		17.7495
8	32	F	I	36.6536		8	36.6536		13.5579
9	48	M	I	25.3442		9	25.3442		13.7448
10	40	F	I	34.5975		10	34.5975		5.9266
11	45	M	I	25.0996		11	25.0996		12.6765
12	43	M	I	25.8785		12	25.8785		20.305
13	39	M	I	31.8491		13	31.8491		7.8789
14	32	F	I	12.1432		14	12.1432		14.6812
15	25	F	I	13.8654		15	13.8654		13.6811
16	42	M	I	24.3956		16	24.3956		16.7631
17	56	M	I	20.3762		17	20.3762		17.9734
18	36	F	I	32.51		18	32.51		14.9091
19	47	M	I	21.3345		19	21.3345		8.90234
20	42	F	I	16.7237		20	16.7237		14.8676
21	32	F	I	43.0375		21	43.0375		14.6294
22	35	M	I	27.4724		22	27.4724		12.9974
23	32	M	I	30.2542		23	30.2542	Mean	12.8348
24	22	F	I	16.6099		24	16.6099	SD	4.34486
25	26	M	I	24.6593		25	24.6593
26	32	F	I	30.6509		26	30.6509
27	42	F	I	19.1129		27	19.1129
28	36	M	I	33.0718		28	33.0718
29	30	F	I	24.145		29	24.145
30	43	M	I	26.9697		30	26.9697
31	45	F	I	24.1352		31	24.1352
32	42	F	I	46.5726		32	46.5726
33	40	M	I	29.5133		33	29.5133
34	30	F	II	19.9659		34	19.9659
35	32	F	II	11.3		Mean	28.1671
36	30	F	II	14.0038		SD	8.38385
37	28	F	II	6.63943
38	27	M	II	17.6675
39	23	F	II	7.16961
40	25	M	II	4.34055
41	21	F	II	17.7495
42	45	F	II	13.5579
43	42	M	II	13.7448
44	43	M	II	5.9266
45	46	F	II	12.6765
46	49	M	II	20.305
47	25	F	II	7.8789
48	28	F	II	14.6812
49	22	M	II	13.6811
50	24	M	II	16.7631
51	25	M	II	17.9734
52	21	F	II	14.9091
53	45	F	II	8.90234
54	48	M	II	14.8676
55	45	F	II	14.6294
56	32	M	II	12.9974
			Mean	22.1437
			Standard deviation	10.2872
