# Supplementary material for: Correction: Exploring the role of epidermal growth factor receptor variant III in meningeal tumors
Source: PLoS One. 2025 Apr 17;20(4):e0323060. doi: 10.1371/journal.pone.0323060 (PMC12005530; doi:10.1371/journal.pone.0323060)
Supplement: S4 File — (XLS) [file pone.0323060.s004.xls]

## Sheet: Sheet1
						IHC	INTENSITY OF EGFR VIII
S.No	Age	Gender	1	2	3	4	5	6	7	8	9	10	AVERAGE	MG Grades	EGFR VIII Intensity/Expression
1	55	F	0.7	0.75	0.8	0.8	0.7	0.5	0.6	0.7	0.8	0.6	0.775	I	3+
2	52	F	0.8	0.75	0.8	0.8	0.9	0.8	0.7	0.6	0.8	0.8	0.775	I	3+
3	45	M	0.8	0.85	0.8	0.7	0.7	0.7	0.7	0.7	0.8	0.7	0.745	I	3+
4	32	F	0.6	0.6	0.5	0.6	0.6	0.7	0.8	0.4	0.6	0.7	0.61	I	2+
5	22	F	0.8	0.8	0.9	0.85	0.75	0.6	0.6	0.6	0.7	0.6	0.72	I	2+
6	46	M	0.5	0.75	0.95	0.9	0.9	0.85	0.8	0.7	0.6	0.9	0.785	I	3+
7	48	F	0.7	0.9	0.7	0.7	0.7	0.6	0.6	0.8	0.9	0.9	0.75	I	3+
8	32	F	0.6	0.5	0.6	0.4	0.7	0.5	0.7	0.8	0.7	0.8	0.63	I	2+
9	48	M	0.7	0.8	0.7	0.7	0.7	0.5	0.6	0.7	0.7	0.6	0.67	I	2+
10	40	F	0.6	0.7	0.7	0.6	0.8	0.6	0.5	0.5	0.5	0.6	0.61	I	2+
11	45	M	0.9	0.9	0.8	0.8	0.8	0.8	0.9	0.7	0.8	0.8	0.82	I	3+
12	43	M	0.8	0.75	0.8	0.8	0.75	0.7	0.6	0.7	0.7	0.7	0.73	I	3+
13	39	M	0.7	0.6	0.5	0.7	0.6	0.7	0.8	0.8	0.6	0.7	0.67	I	2+
14	32	F	0.8	0.7	0.8	0.85	0.75	0.6	0.8	0.6	0.9	0.6	0.74	I	3+
15	25	F	0.6	0.7	0.95	0.9	0.9	0.7	0.8	0.7	0.6	0.9	0.775	I	3+
16	42	M	0.8	0.9	0.7	0.7	0.7	0.6	0.7	0.8	0.9	0.9	0.77	I	3+
17	56	M	0.8	0.7	0.9	0.85	0.75	0.65	0.7	0.6	0.7	0.8	0.745	I	3+
18	36	F	0.7	0.6	0.8	0.7	0.6	0.6	0.7	0.7	0.8	0.6	0.68	I	2+
19	47	M	0.8	0.75	0.8	0.8	0.75	0.7	0.6	0.7	0.7	0.7	0.722222	I	3+
20	42	F	0.8	0.7	0.5	0.7	0.6	0.7	0.8	0.8	0.6	0.7	0.69	I	3+
21	32	F	0.8	0.7	0.8	0.85	0.75	0.6	0.8	0.6	0.9	0.7	0.75	I	3+
22	35	M	0.8	0.7	0.6	0.8	0.6	0.6	0.8	0.7	0.6	0.5	0.67	I	2+
23	32	M	0.9	0.7	0.8	0.85	0.75	0.6	0.8	0.6	0.9	0.6	0.75	I	3+
24	22	F	0.7	0.85	0.7	0.7	0.7	0.7	0.7	0.7	0.8	0.7	0.725	I	3+
25	26	M	0.8	0.8	0.8	0.7	0.7	0.7	0.7	0.7	0.8	0.7	0.74	I	3+
26	32	F	0.8	0.9	0.7	0.7	0.7	0.6	0.7	0.8	0.9	0.9	0.77	I	3+
27	42	F	0.6	0.7	0.7	0.6	0.8	0.6	0.6	0.5	0.6	0.6	0.63	I	2+
28	36	M	0.9	0.9	0.8	0.8	0.8	0.8	0.9	0.7	0.8	0.8	0.82	I	3+
29	30	F	0.9	0.8	0.8	0.8	0.7	0.7	0.6	0.7	0.7	0.7	0.74	I	3+
30	43	M	0.7	0.8	0.8	0.7	0.6	0.7	0.8	0.8	0.6	0.7	0.72	I	2+
31	45	F	0.8	0.7	0.8	0.85	0.75	0.6	0.8	0.6	0.9	0.6	0.74	I	3+
32	42	F	0.6	0.7	0.95	0.9	0.9	0.7	0.8	0.7	0.6	0.9	0.775	I	3+
33	40	M	0.8	0.9	0.7	0.7	0.7	0.6	0.7	0.8	0.9	0.9	0.77	I	3+
34	30	F	0.8	0.7	0.9	0.85	0.75	0.65	0.7	0.6	0.7	0.8	0.745	I	3+
35	32	F	0.3	0.25	0.4	0.3	0.4	0.4	0.3	0.5	0.4	0.4	0.365	II	1+
36	30	F	0.5	0.5	0.5	0.4	0.3	0.35	0.4	0.2	0.25	0.3	0.37	II	1+
37	28	F	0.5	0.5	0.5	0.4	0.3	0.35	0.4	0.2	0.55	0.5	0.42	II	1+
38	27	M	0.3	0.3	0.25	0.4	0.3	0.4	0.4	0.3	0.5	0.4	0.355	II	1+
39	23	F	0.3	0.3	0.25	0.4	0.3	0.3	0.4	0.3	0.5	0.2	0.325	II	1+
40	25	M	0.2	0.1	0.25	0.4	0.3	0.4	0.4	0.3	0.5	0.4	0.325	II	1+
41	21	F	0.5	0.5	0.5	0.4	0.5	0.35	0.4	0.3	0.55	0.5	0.45	II	1+
42	45	F	0.4	0.5	0.5	0.4	0.5	0.35	0.3	0.3	0.5	0.5	0.425	II	1+
43	42	M	0.4	0.3	0.25	0.4	0.3	0.3	0.4	0.3	0.5	0.2	0.335	II	1+
44	43	M	0.2	0.1	0.25	0.4	0.3	0.4	0.4	0.3	0.5	0.4	0.325	II	1+
45	46	F	0.5	0.5	0.5	0.4	0.5	0.35	0.4	0.3	0.45	0.4	0.43	II	1+
46	49	M	0.4	0.3	0.25	0.4	0.3	0.4	0.4	0.3	0.5	0.4	0.365	II	1+
47	25	F	0.3	0.3	0.2	0.4	0.3	0.4	0.4	0.4	0.5	0.4	0.36	II	1+
48	28	F	0.4	0.3	0.5	0.4	0.5	0.4	0.4	0.3	0.3	0.5	0.4	II	1+
49	22	M	0.4	0.6	0.3	0.4	0.6	0.4	0.4	0.3	0.3	0.4	0.41	II	1+
50	24	M	0.3	0.4	0.3	0.4	0.3	0.3	0.1	0.1	0.1	0.1	0.24	II	1+
51	25	M	0.5	0.5	0.5	0.4	0.5	0.4	0.4	0.3	0.6	0.5	0.46	II	1+
52	21	F	0.4	0.6	0.3	0.4	0.6	0.4	0.4	0.3	0.3	0.4	0.41	II	1+
53	45	F	0.3	0.4	0.3	0.4	0.3	0.2	0.1	0.1	0.1	0.1	0.23	II	1+
54	48	M	0.5	0.5	0.5	0.4	0.5	0.35	0.4	0.3	0.55	0.5	0.45	II	1+
55	45	F	0.4	0.3	0.25	0.4	0.3	0.4	0.4	0.3	0.5	0.4	0.365	II	1+
56	32	M	0.3	0.3	0.2	0.4	0.3	0.4	0.4	0.4	0.5	0.3	0.35	II	1+

## Sheet: Sheet2
S.No	MG Grades	EGFR VIII Intensity/Expression	Average	Age	Ki 67 postive Average	Survival Status	Follow up Status (in months)	Tumor_VOLUME	Seizures	Headache	Vomiting	Extent_of_ resection	Neurological_deficit
1	I	3+	0.775	25	0.04	Live	22	4.709	NO	NO	NO	(GTR: > 95%)	NO
2	I	3+	0.775	40	0.05	Live	15	0.1172	YES	NO	NO	(GTR: > 95%)	Yes
3	I	3+	0.745	38	0.03	Live	18	25.116	YES	YES	NO	(GTR: > 95%)	NO
4	I	2+	0.61	28	0.06	Live	20	27.627	NO	NO	NO	(GTR: > 95%)	Yes
5	I	2+	0.72	30	0.05	Live	14	5.358	YES	YES	NO	(GTR: > 95%)	Yes
6	I	3+	0.785	39	0.03	Live	12	41.86	YES	NO	NO	(GTR: > 95%)	NO
7	I	3+	0.75	40	0.05	Live	16	34.74	NO	YES	NO	(GTR: > 95%)	NO
8	I	2+	0.63	42	0.06	Live	18	7.099	NO	YES	YES	(GTR: > 95%)	NO
9	I	2+	0.67	48	0.05	Live	19	23.169	YES	NO	NO	(GTR: > 95%)	NO
10	I	2+	0.61	22	0.03	Live	14	1.858	NO	YES	NO	(GTR: > 95%)	Yes
11	I	3+	0.82	42	0.04	Live	5	16.744	YES	YES	YES	(GTR: > 95%)	NO
12	I	3+	0.73	36	0.05	Live	7	3.767	NO	NO	NO	(GTR: > 95%)	NO
13	I	2+	0.67	50	0.06	Live	11	3.6272	YES	YES	YES	(GTR: > 95%)	Yes
14	I	3+	0.74	32	0.04	Live	14	5.199	YES	NO	NO	(GTR: > 95%)	NO
15	I	3+	0.775	62	0.03	Live	7	6.279	YES	YES	NO	(GTR: > 95%)	yes
16	I	3+	0.77	28	0.04	Live	17	6.429	YES	YES	YES	STR: > 85-95%	NO
17	I	3+	0.745	30	0.06	Live	8	25.116	YES	YES	NO	(GTR: > 95%)	yes
18	I	2+	0.68	53	0.04	No more	19	4.212	YES	YES	YES	(GTR: > 95%)	NO
19	I	3+	0.722222	46	0.05	Live	11	15.697	NO	YES	NO	(GTR: > 95%)	NO
20	I	3+	0.69	30	0.06	Live	12	27.401	YES	YES	NO	(GTR: > 95%)	yes
21	I	3+	0.75	23	0.04	Live	6	33.488	YES	YES	Yes	(GTR: > 95%)	NO
22	I	2+	0.67	37	0.03	Live	9	51.06	YES	YES	NO	(GTR: > 95%)	yes
23	I	3+	0.75	39	0.05	Live	11	31.185	NO	YES	NO	(GTR: > 95%)	NO
24	I	3+	0.725	50	0.06	Live	5	20.93	YES	YES	NO	(GTR: > 95%)	yes
25	I	3+	0.74	31	0.03	Live	14	8.998	NO	YES	NO	(GTR: > 95%)	NO
26	I	3+	0.77	27	0.05	Live	10	8.372	YES	YES	NO	(GTR: > 95%)	yes
27	I	2+	0.63	48	0.03	Live	4	3.767	YES	YES	YES	(GTR: > 95%)	No
28	I	3+	0.82	38	0.05	Live	13	62.79	NO	YES	NO	(GTR: > 95%)	No
29	I	3+	0.74	42	0.04	Live	6	13.488	NO	NO	NO	(GTR: > 95%)	yes
30	I	2+	0.72	29	0.04	Live	8	19.813	NO	NO	NO	(GTR: > 95%)	NO
31	I	3+	0.74	46	0.06	Live	9	47.72	NO	YES	NO	(GTR: > 95%)	yes
32	I	3+	0.775	51	0.04	Live	3	3.6272	NO	YES	NO	(GTR: > 95%)	NO
33	I	3+	0.77	50	0.03	Live	12	3.993	NO	YES	NO	(GTR: > 95%)	yes
34	I	3+	0.745	56	0.04	Live	4	6.279	YES	YES	NO	(GTR: > 95%)	yes
35	II	1+	0.365	61	0.07	Live	7	6.429	YES	YES	YES	STR: > 85-95%	yes
36	II	1+	0.37	65	0.08	No more	4	25.116	YES	YES	YES	(GTR: > 95%)	yes
37	II	1+	0.42	64	0.09	No more	5	14.212	NO	YES	YES	(GTR: > 95%)	NO
38	II	1+	0.355	63	0.12	No more	8	15.697	YES	YES	YES	(GTR: > 95%)	yes
39	II	1+	0.325	60	0.07	No more	9	27.401	NO	YES	NO	(GTR: > 95%)	yes
40	II	1+	0.325	55	0.14	Live	13	33.488	YES	YES	Yes	(GTR: > 95%)	NO
41	II	1+	0.45	36	0.09	Live	5	51.06	YES	YES	NO	(GTR: > 95%)	yes
42	II	1+	0.425	46	0.09	Live	9	31.185	YES	YES	YES	(GTR: > 95%)	yes
43	II	1+	0.335	51	0.08	No more	6	20.93	YES	YES	YES	(GTR: > 95%)	NO
44	II	1+	0.325	60	0.08	No more	9	7.998	YES	YES	YES	(GTR: > 95%)	yes
45	II	1+	0.43	49	0.12	Live	10	8.372	YES	YES	NO	(GTR: > 95%)	yes
46	II	1+	0.365	41	0.11	Live	6	7.099	NO	YES	YES	(GTR: > 95%)	Yes
47	II	1+	0.36	37	0.12	Live	7	23.169	YES	NO	NO	(GTR: > 95%)	NO
48	II	1+	0.4	62	0.07	No more	10	1.858	NO	YES	YES	(GTR: > 95%)	Yes
49	II	1+	0.41	64	0.08	No more	15	16.744	YES	YES	YES	(GTR: > 95%)	NO
50	II	1+	0.24	53	0.09	Live	4	3.767	NO	NO	NO	(GTR: > 95%)	Yes
51	II	1+	0.46	47	0.07	No more	8	13.62	YES	YES	YES	(GTR: > 95%)	NO
52	II	1+	0.41	35	0.09	Live	16	5.199	YES	NO	NO	(GTR: > 95%)	YES
53	II	1+	0.23	60	0.11	No more	20	6.279	YES	YES	NO	(GTR: > 95%)	NO
54	II	1+	0.45	40	0.07	Live	12	6.429	YES	YES	YES	STR: > 85-95%	yes
55	II	1+	0.365	58	0.08	Live	19	7.099	NO	YES	YES	(GTR: > 95%)	NO
56	II	1+	0.35	62	0.09	No more	21	13.169	YES	NO	NO	(GTR: > 95%)	Yes
